# Supplementary material for: Coexpression of the discoidin domain receptor 1 gene with oligodendrocyte‐related and schizophrenia risk genes in the developing and adult human brain
Source: Brain Behav. 2021 Jul 29;11(8):e2309. doi: 10.1002/brb3.2309 (PMC8413716; doi:10.1002/brb3.2309)
Supplement: Supplementary file 5 — SUPPORTING INFORMATION [file BRB3-11-e2309-s002.xlsx]

## Sheet: Index
Index
Table S1	Sample description
Table S2	Module correspondence
Table S3	List of genes in each DDR1 module according to time interval
Table S4	Module localization of oligodendrocyte, myelin, astrocyte, microglia and collagen genes
Table S5	Gene overlap with premade gene-lists from Cahoy et al. in the DDR1-modules
Table S6	Pathway enrichment in the DDR1-module in I-1
Table S7	Pathway enrichment in the DDR1-module in I-2
Table S8	Pathway enrichment in the DDR1-module in I-3
Table S9	Pathway enrichment in the DDR1-module in I-4
Table S10	Overlapp of genes between DDR1-module and SCZ-susceptibility genes according to time interval

## Sheet: Table S1
Table S1. Sample description
	I-1	I-2	I-3	I-4
Male/female individuals (N)	7/10	5/2	8/7	4/3
Male/female brain samples (N)	64/124	38/16	72/66	40/42
Hemispehre (R/L)	100/88	24/30	54/84	34/48
Samples per region (N)
DFC	56	14	42	24
HIP	48	14	28	16
STR	50	14	32	24
M1C	34	12	36	18
PMI (mean, SD)	5.09,6.54	16.76,5.11	15.66,5.30	18.49,8.63
pH (mean, SD)	6.48,0.35	6.50,0.22	6.48,0.30	6.37,0.36
RIN (mean, SD)	9.32,0.48	8.88,0.59	8.88,0.48	8.79,0.40
DFC= ; HIP= hippocampus; STR= striatum; M1C= primary motor cortex
PMI= Post mortem interval; RIN= RNA integrity number

## Sheet: Table S2
Table S2. Color and number module correspondence and presence of the module at each interval
Module color	Module number	I- 1	I-2	I-3	I-4
black	M1	1	1	1	1
blue	M2	1	1	1	1
brown	M3	1	1	1	1
green	M4	1	1	1	1
red	M5	1	1	1	1
turquoise	M6	1	1	1	1
yellow	M7	1	1	1	1
greenyellow	M8	0	1	0	0
salmon	M9	0	1	0	0
tan	M10	0	1	0	0
magenta	M11	0	0	1	0
darkgreen	M12	0	0	0	1
darkred	M13	0	0	0	1
darkturquoise	M14	0	0	0	1
grey60	M15	0	0	0	1
lightcyan	M16	0	0	0	1
lightgreen	M17	0	0	0	1
lightyellow	M18	0	0	0	1
royalblue	M19	0	0	0	1
grey	M0	1	1	1	1
0= absence of the module; 1= presence of the module; bold type indicates module "newly identified in the period"

## Sheet: Table S3
Table S3. List of genes in each DDR1-containing module according to time interval
	I-1	I-2	I-3	I-4
	39692	A2M	38231	38231
	A2M	ABCA1	40422	ABL2
	ABCC9	ABCD4	A2M	ACCN2
	ABHD12	ABCG2	AAAS	ACSBG1
	ABHD3	ACACB	ABCA2	ACSS1
	ABHD4	ACADVL	ABL1	ACTA2
	ACBD7	ACAN	ACADVL	ACTR3B
	ACCN1	ACSF2	ACSL1	ADCYAP1R1
	ACSF2	ACSS1	ACTN4	AFF4
	ACSL6	AFF1	ADAMTS4	AGT
	ACSS1	AGT	ADIPOR2	AHCYL1
	ACSS3	AIFM3	AFF1	ALAD
	ACTN1	AKAP13	AKAP13	ALDH2
	ADAM22	AKR7A2	AKT2	ALMS1
	ADD3	AKR7A3	ALAD	ANKRD40
	AFF1	AKT2	ALDH3A2	ANTXR1
	AGT	ALDH1L1	ALG5	APCDD1
	AHCYL1	ANGEL1	ANGEL1	APOLD1
	AHI1	ANGPT2	ANGPTL2	APPL2
	AIF1L	ANGPTL2	ANKFY1	AQP1
	AJAP1	ANKRD13A	ANKRD13A	ARHGAP17
	AK5	ANKRD40	ANKRD40	ARHGEF10
	AKAP6	ANKS6	ANKS6	ARHGEF17
	ALCAM	ANTXR2	ANLN	ARHGEF26
	ALDH3A2	AP1G2	ANXA4	ARID1B
	ALDH6A1	APCDD1	AP1G2	ASCC2
	ALDOC	APH1B	APH1B	ATP10D
	ALOX5AP	APLNR	APLP1	ATP1A2
	AMOT	APOD	APOD	AXL
	ANGPTL2	APOLD1	ARHGAP1	BAG3
	ANKRD6	AQP1	ARHGAP17	BAHCC1
	ANO2	ARAF	ARHGEF10	BCAN
	ANO5	ARHGAP17	ARID1A	BCAS1
	ANXA1	ARHGAP18	AS3MT	BGN
	ANXA4	ARHGEF10	ASCC2	BMP7
	ANXA5	ARPC1B	ATP10D	BPTF
	ANXA6	ARSE	B4GALT4	BRPF1
	ANXA7	ASB1	BACE1	BTBD7
	APCDD1	ATP5S	BBX	C10orf26
	APLP2	ATP6V0E1	BCAS1	C14orf102
	APOD	ATP8B2	BCCIP	C14orf159
	APOE	AXL	BEST1	C14orf43
	ARHGAP18	B2M	BHLHE41	C17orf97
	ARHGAP26	B4GALT4	BOK	C19orf6
	ARHGEF10	BAHCC1	BTBD7	C1R
	ARHGEF26	BAMBI	C10orf72	C20orf43
	ARHGEF6	BCAS1	C11orf63	C22orf9
	ARNT2	BGN	C11orf9	C2CD2
	ARNTL	BTG2	C14orf143	C4B
	ARNTL2	BTN3A1	C1orf198	C4orf50
	ARSE	BUD13	C1orf83	C6orf145
	ASB1	C14orf128	C1orf84	C9orf78
	ATP10D	C16orf53	C1orf91	CA5B
	ATP1A2	C17orf65	C20orf96	CACNA1E
	ATP2B4	C17orf85	C21orf91	CALD1
	AXL	C1orf144	C22orf9	CALN1
	B2M	C1orf198	C2CD2	CASC3
	B3GAT2	C1QTNF3	C5orf4	CD81
	BAG3	C20orf165	C6orf48	CDC25B
	BAIAP3	C22orf13	C9orf3	CDC42EP4
	BAMBI	C2orf40	C9orf85	CDH11
	BCAN	C4B	CA2	CDH4
	BDH1	C4orf42	CA5B	CDHR3
	BEND4	C5orf45	CALCOCO2	CDK5RAP3
	BHLHE41	C6orf155	CAPN2	CENPC1
	BICC1	CA2	CAPN3	CGNL1
	BMP6	CALCOCO2	CARD8	CHD4
	BMP7	CALD1	CASC3	CHDH
	BTG2	CASKIN2	CASP2	CKB
	C10orf72	CAST	CASP9	CNTFR
	C11orf87	CBR1	CBLB	COLEC12
	C13orf15	CCDC84	CCDC146	CPT1C
	C14orf132	CCL2	CCDC21	CREB3L2
	C14orf143	CCND1	CCNK	CRTAP
	C14orf79	CD34	CD34	CRTC3
	C15orf38	CD44	CD82	CSDA
	C1orf201	CD59	CD9	CST3
	C1orf61	CD81	CDC25B	CTDSP1
	C1QB	CD82	CDC42EP1	CTDSPL
	C1QC	CD9	CDH1	CTTNBP2
	C1QTNF2	CDC14A	CDH20	CXCR4
	C1QTNF3	CDC42EP4	CDHR3	CYB5D1
	C1R	CDH20	CDK18	CYB5R3
	C20orf103	CDH5	CDK19	DAAM2
	C2CD2	CDK18	CDK5RAP3	DAB2IP
	C2orf40	CDK5RAP3	CDK6	DAG1
	C2orf88	CDYL	CECR2	DAPK1
	C3	CECR2	CERCAM	DBN1
	C3orf57	CFL2	CES4A	DCC
	C3orf58	CGNL1	CFL2	DDR1
	C4B	CHAD	CFLAR	DNM2
	C5orf32	CHDH	CHD4	DNMT3A
	C5orf4	CHST11	CHST6	DOC2B
	C5orf40	CHST6	CLDN11	DOCK1
	C6orf145	CLDN11	CLDND1	DPYSL3
	C6orf155	CLIC1	CLIC4	DTNA
	C6orf192	CLIC4	CLK1	DUSP18
	C6orf89	CLK3	CLK3	DUSP8
	C7orf23	CLN8	CLMN	E2F3
	C8orf46	CMTM3	CLN8	EDEM1
	C9orf116	CNNM3	CMTM5	EDN1
	C9orf91	CNTFR	CNKSR3	EFEMP2
	CA2	COBLL1	CNNM2	EFR3B
	CACNA1C	CPT1A	CNNM3	EGFR
	CACNA1D	CREB3L2	CNP	EHMT1
	CACNA1G	CRIPAK	CNTN2	EHMT2
	CALB1	CRKL	COLEC12	ELMO2
	CALB2	CRTC3	COX3	EMP1
	CALCOCO2	CSAD	CPOX	EMP2
	CALCRL	CSDA	CPPED1	EMX2
	CALD1	CSF1	CREB3L2	ENG
	CALY	CSRP1	CREB5	EPAS1
	CAMK2A	CTDSP1	CRIPAK	EPHX1
	CAPN2	CTDSP2	CRTAP	EWSR1
	CAST	CTNNA1	CRTC3	EYA2
	CAT	CTTN	CSAD	EZR
	CBR1	CXCL12	CSF1	F3
	CCDC113	CXorf36	CSRP1	FAM120C
	CCDC30	CYB5R2	CTDSP2	FAM122B
	CCDC65	CYP27A1	CTNNA1	FAM125B
	CCL2	CYYR1	CTTNBP2	FAM189A2
	CD14	DAAM2	CXorf36	FAT1
	CD44	DAD1	CYB5D1	FBXL16
	CD53	DAZAP2	CYB5R2	FBXL7
	CD55	DDAH2	CYP20A1	FGF11
	CD58	DDIT4	CYP27A1	FGFR3
	CD63	DDR1	CYP4V2	FKBP10
	CD74	DDR2	CYTH1	FLNA
	CD81	DENND5A	DAAM2	FLNB
	CD82	DGCR8	DAZAP2	FLRT1
	CD9	DNALI1	DBNDD2	FLT1
	CDC14A	DNASE2	DDR1	FNBP1
	CDH11	DNHD1	DENND5A	FOXO4
	CDH20	DNM2	DEPDC6	GAB2
	CDH8	DNMBP	DHRS1	GATAD2A
	CDK14	DPF3	DIP2A	GATS
	CDK20	DSE	DIP2B	GDF11
	CECR1	DTX3L	DNAH1	GFAP
	CFLAR	DUSP1	DNM2	GIT1
	CHD1L	ECE1	DNMT3A	GIT2
	CHD5	ECHDC2	DOCK1	GJA1
	CHRM1	EDN1	DOCK10	GLI3
	CHST3	EGLN3	DONSON	GNA13
	CIT	EHMT1	DSCAML1	GNAI2
	CLMN	ELK4	DUSP16	GPR125
	CLU	ELOVL1	DUSP18	GPR37L1
	CLYBL	EMP1	DYNC2LI1	GPR75
	CMBL	EMP2	EFHC1	GPR98
	CMTM3	EMP3	EFHD1	GPT2
	CMTM4	ENPP6	EFS	GRIK4
	CNN3	EPAS1	ELF1	GSTM5
	CNR1	EPHX1	ELMO1	HEG1
	COBLL1	EPN2	ELOVL1	HEPACAM
	COL11A1	ERBB2	EMP2	HEY2
	COMT	ERLIN2	ENDOD1	HIPK2
	COX3	F11R	ENOX2	HSPA1A
	CPE	FAH	ENPP2	HSPA1B
	CPNE4	FAM106A	ENPP6	HSPB6
	CPT1A	FAM114A1	ENTPD1	IDH2
	CREB3L2	FAM122C	EPB41L2	IGF2
	CRIM1	FAM168B	EPB41L4A	IGFBP5
	CRYL1	FAM181B	EWSR1	IKBKB
	CSPG5	FAM189A2	FA2H	ITGB4
	CSRP1	FAM63A	FAM106A	ITIH5
	CST3	FAM70A	FAM107B	ITM2C
	CTDSP1	FARP2	FAM114A1	ITPKB
	CTSA	FBLN1	FAM122C	IVD
	CTSD	FBN1	FAM124A	JAG1
	CTSH	FBXL7	FAM125B	JAKMIP1
	CTSL1	FGFR1	FAM193A	KANK1
	CX3CL1	FGFR3	FAM27L	KCNJ10
	CXCL12	FGGY	FAM53B	KCNN3
	CXCL14	FKBP10	FAM63A	KDELR1
	CYBB	FLNA	FANCL	KIAA0195
	CYBRD1	FLNB	FARP2	KIAA0368
	CYFIP1	FLT1	FBXO7	KIAA0562
	CYLD	FMNL3	FCHSD2	KIAA0753
	CYP46A1	FOXJ1	FDXACB1	KIF1C
	CYP7B1	FRMD6	FEZ1	KLF15
	DAAM2	FXYD1	FGFR2	KLHL36
	DAG1	FZD4	FHIT	LAMA4
	DAPK1	FZD8	FKBP1A	LAMB1
	DBI	G6PC3	FLNB	LAMB2
	DBNDD2	GAB1	FLT1	LAMC1
	DCAF6	GAL3ST1	FMNL2	LIMK2
	DCLK2	GALNT10	FNBP1	LIX1
	DCN	GALNT7	FOXO4	LOC158696
	DDAH1	GALT	FRMD5	LPIN2
	DDR1	GATSL3	FTL	LRIG1
	DDR2	GFAP	GAB1	LRP1
	DENND1A	GGCX	GAB2	LRP10
	DEXI	GLIS2	GAL3ST1	LTBP1
	DGKB	GM2A	GALNTL2	MALAT1
	DGKG	GNA12	GALT	MAML2
	DHRS7B	GNAI2	GATS	MAN2B2
	DHX32	GPR125	GEMIN8	MAP3K11
	DLGAP2	GPR17	GFPT2	MAP3K3
	DLX1	GPR37L1	GJB1	MAP4
	DNAJC12	GPRC5B	GM2A	MAP4K4
	DNASE2	GSTM1	GOLGA7	MAPKAPK2
	DNER	GUSB	GPR37	MARK4
	DOCK10	HBEGF	GPRC5B	MBP
	DPP6	HDGF	GSN	MCL1
	DSE	HEG1	GSTK1	METT10D
	DTNA	HEY2	GSTM4	MID1
	DTNB	HIPK2	HCN2	MINK1
	DTWD2	HIST2H2BE	HDAC1	MITF
	DTX3L	HNRNPF	HDAC11	MLC1
	DYNLL2	HSPB1	HEG1	MMD2
	DYNLT3	HSPB6	HIP1	MOSC1
	EAF2	HYAL2	HIPK2	MOV10
	ECE1	ICAM2	HIST2H2BE	MRVI1
	EDIL3	ID1	HNRNPH1	MSN
	EDNRB	ID3	HNRNPUL1	MTMR3
	EEPD1	IGFBP7	HPS4	MYH11
	EFEMP1	IGSF11	HSPA2	MYO10
	EFEMP2	IKBKB	HYDIN	MYOF
	EFHC1	INPP5D	ICOSLG	NAT15
	EFHD1	INPPL1	IKBKB	NEK6
	EFHD2	IQGAP1	INADL	NEK9
	EFNB3	IRF2BP2	IPO13	NFIA
	EGFR	ITGA7	IQCG	NFKBIA
	ELF1	ITGB4	IQGAP1	NFRKB
	ELK3	ITGB5	ITFG2	NIN
	ELOVL1	ITPKB	ITGB1	NOTCH1
	ELOVL2	JAG1	ITPKB	NOTCH2
	EMP2	KANK1	JAM3	NOTCH3
	EMP3	KCNH8	JARID2	NPAS3
	ENKUR	KCNN3	JUP	NR2E1
	ENO1	KDM6B	KANK1	NTRK3
	ENPP2	KIAA0195	KCNH8	OPHN1
	ENPP5	KIAA0355	KCNJ10	OSBP2
	EPAS1	KIAA0562	KCNJ2	OSMR
	EPB41L2	KIAA0913	KDSR	OTUD4
	EPDR1	KIF13A	KIAA0141	OTUD7B
	EPHA4	KIF13B	KIAA0195	P2RY11
	EPHB3	KIF27	KIAA0355	PARP14
	ERAP1	LAMA1	KIAA0467	PATZ1
	ERBB2	LAMA2	KIAA0562	PAX6
	ERBB4	LAMB2	KIAA0913	PC
	ESYT1	LAMP1	KIAA1328	PCDHGC5
	ETFB	LASS2	KIAA1598	PCNT
	ETS1	LDLR	KIF13A	PCYT1B
	F11R	LDLRAD3	KIF13B	PDGFRB
	F3	LEF1	KIF1C	PDLIM5
	FADS3	LGALS3BP	KLF3	PGPEP1
	FAH	LGTN	LAMC1	PHF2
	FAM107A	LHFPL2	LAMP1	PHF21A
	FAM114A1	LHFPL3	LARP6	PHKA2
	FAM120A	LIMD1	LAS1L	PHYHD1
	FAM120C	LIMK2	LASS2	PIK3R2
	FAM167A	LITAF	LASS5	PKP4
	FAM188B	LOC100131541	LDB3	PLEKHB1
	FAM189A2	LOC338799	LDLRAD3	PLOD1
	FAM19A2	LOC654433	LEF1	PLSCR4
	FAM70A	LRRC23	LENG8	PLTP
	FBLN5	LRRC3B	LGALS3BP	PLXNB1
	FBN1	LRTOMT	LHPP	PNN
	FBXL7	LTBP3	LIMA1	PODXL
	FCGR2A	LY6G5B	LITAF	POLDIP3
	FDXACB1	MAP4	LLGL1	POLR1E
	FERMT2	MAP4K4	LOC147727	PON2
	FGF11	MAPKAPK2	LPAR1	PPAP2B
	FGFR2	MAPKAPK3	LPIN1	PPARA
	FGFR3	MARVELD1	LRRC37BP1	PPP6R1
	FHIT	MASP1	LSS	PRDX6
	FIBIN	MAT2A	LY6G5B	PRELP
	FILIP1	MAVS	LZTS2	PREX2
	FKBP10	MBD6	MAG	PRKD1
	FLJ13197	MBNL3	MAL	PRODH
	FLNA	MCAM	MAML2	PRRX1
	FLRT3	MCM3AP	MAN2A2	PSD
	FMNL3	MCM7	MAP3K11	PSD2
	FNDC3B	MEGF10	MAP3K3	PTBP1
	FNDC5	MFSD2A	MAP4	PTPN1
	FOXJ1	MID1IP1	MAP4K4	PTPRZ1
	FREM2	MKS1	MAP6D1	PYGM
	FUCA2	MLXIP	MAP7	RAI14
	FUT10	MMP14	MARCKSL1	RALGDS
	FXYD1	MMP2	MAU2	RBMS2
	G6PC3	MOSC1	MAVS	RBMS3
	GAB1	MOV10	MBD6	RELA
	GABRB2	MPRIP	MBP	RFX4
	GABRQ	MRVI1	MCAM	RHOJ
	GAD1	MSI1	MCCC1	RIN2
	GALM	MSRB3	MCM7	RIPK1
	GALNT7	MTMR10	MED12	ROBO1
	GATM	MTSS1L	MEGF10	RRP12
	GCLC	MTUS1	MEIS1	S1PR1
	GFAP	MYD88	MESDC2	SALL2
	GFRA1	MYO1E	METT10D	SASH1
	GJA1	MYO9B	METTL3	SBF2
	GLDC	MYT1	MGC72080	SCAMP2
	GLT8D2	NCRNA00174	MID1IP1	SDC3
	GLUD1	NCRNA00241	MITF	SDC4
	GLUL	NEDD9	MOV10	SEC14L1
	GM2A	NEK3	MPRIP	SELENBP1
	GMPR	NFASC	MRI1	SEMA6B
	GNA12	NFE2L2	MTFR1	SERPING1
	GNAI2	NFKBIA	MTMR10	SF3B2
	GNG3	NFRKB	MTSS1	SHFM1
	GNS	NID2	MTUS1	SIPA1L1
	GPR17	NKD1	MYO15B	SLC1A2
	GPR37L1	NOTCH1	MYO1D	SLC1A3
	GPR56	NPC2	MYO1E	SLC22A5
	GPR75	NR3C2	MYO9B	SLC25A1
	GPR83	NRBP2	MYOF	SLC25A18
	GPRC5B	NTN1	NBPF11	SLC25A37
	GPT2	NUMA1	NCAPD2	SLC2A1
	GPX3	OBSL1	NCRNA00174	SLC30A10
	GRIK1	ODF2	NCRNA00241	SLC44A2
	GRIK4	OLIG1	ND4	SLC4A3
	GSTK1	OLIG2	NDRG1	SLC4A4
	GSTM4	OSMR	NDST1	SLC6A12
	GSTM5	P2RY14	NFASC	SLC6A6
	GULP1	PABPN1	NIPAL3	SLC7A10
	GYG1	PAN2	NOTCH1	SLC7A11
	GYG2	PAQR6	NPC1	SLC9A3R1
	HADHB	PAQR8	NPC2	SLITRK2
	HDDC2	PARD3B	NRBP2	SMOX
	HEG1	PARD6G	NSMAF	SNRPA
	HEPACAM	PARP14	NUCB2	SORBS1
	HES1	PATZ1	NUDT5	SORCS2
	HEY2	PBXIP1	NUMA1	SOX2OT
	HHLA3	PCBD2	NXF1	SP2
	HIPK2	PCGF2	ODF2	SRRT
	HNMT	PCSK7	OTUD7B	STK38
	HPCAL4	PDE8A	PADI2	STON2
	HRSP12	PDGFRB	PAN2	SUFU
	HSPA2	PDK4	PAQR6	SUZ12P
	HSPA4L	PDPR	PAQR8	TAS2R20
	HSPB1	PECAM1	PARP4	TBC1D16
	HTRA1	PELI2	PCBP4	TBC1D2B
	ID3	PGCP	PCNT	TEAD1
	IFI16	PHF8	PCSK6	TECTA
	IFI6	PHKA2	PCSK7	TENC1
	IFIT1	PHLDB1	PCYT1A	TGFBR3
	IFITM1	PHLPP1	PDE1C	TGM2
	IFT122	PIAS3	PDE6B	TIMP3
	IGF1	PIGG	PDE8A	TLE1
	IGFBP4	PIGL	PDPR	TLN1
	IGSF11	PIK3IP1	PFKFB3	TMEM136
	IGSF6	PLAGL2	PGCP	TMEM43
	IL13RA1	PLAT	PHC1	TMEM8A
	IL17RA	PLCD1	PHF12	TNIK
	IL6ST	PLD2	PHF21A	TNS1
	ILDR2	PLEKHA7	PHF8	TNS3
	INPPL1	PLEKHB1	PHKA2	TOB1
	IQCK	PLIN2	PHLDB1	TOB2
	IQGAP1	PLP2	PHLPP1	TOR1B
	IRF2	PLTP	PIGT	TP53BP2
	IRF9	PLXNB1	PIGU	TP53INP1
	ITGA6	PLXNB3	PIK3C2B	TP53INP2
	ITGB5	PNP	PILRB	TPCN1
	ITIH5	PODXL	PIP4K2A	TPM2
	ITM2B	POMT2	PKP4	TPP1
	ITPKB	PPARA	PLA2G16	TRIB1
	ITPR2	PPIF	PLAGL2	TRIL
	IVD	PPP1R3E	PLEKHA7	TRIM26
	JAG1	PPP2R1B	PLEKHB1	TRIM8
	JAK1	PRKCSH	PLLP	TRIOBP
	JAM2	PRMT7	PLP1	TRPS1
	KAL1	PRODH	PLXNB1	TTL
	KAT2B	PRRX1	PLXNB3	TTLL4
	KCNAB1	PSKH1	PMP22	TTYH1
	KCND2	PSME1	POMT2	TUBB2B
	KCND3	PTBP1	PPFIA1	TXNIP
	KCNIP2	PTPN14	PPFIBP2	UBR5
	KCNIP3	PTPRB	PPP1R3E	UNC13B
	KCNIP4	PXN	PREX1	UTRN
	KCNJ10	PYGL	PROX1	VCL
	KCNMA1	PYGM	PRRG1	VIM
	KCNT2	RAB34	PTBP1	WASF2
	KCTD6	RAB7L1	PTGDS	WDFY2
	KIAA1161	RAB9A	PXK	WDR59
	KLHDC8A	RAGE	RAD54L2	WLS
	KLHL2	RAMP2	RALGDS	WWC1
	KLHL35	RASSF2	RASA4	WWC3
	KSR2	RBM15	RASGRP3	XKR6
	LAMA1	RBM19	RASSF2	YAP1
	LAMA4	RBM4B	RBM19	YES1
	LAMB2	RBPJ	RBM33	ZBTB20
	LAMC1	RBPMS	RBMS2	ZBTB47
	LAMP2	RCL1	RDX	ZC3HAV1
	LANCL2	REC8	RELA	ZCCHC24
	LAPTM5	RELA	RFFL	ZEB2
	LASS2	RELL1	RGL2	ZFAND3
	LCP1	REPIN1	RHOG	ZFHX4
	LEF1	REST	RHOU	ZFP36L1
	LGALS1	RFXAP	RIMKLB	ZFP36L2
	LGALS3BP	RGL2	RNASE1	ZHX2
	LGI1	RGMA	RNASET2	ZNF334
	LGMN	RHBDF1	RNF114	ZNF462
	LGR4	RIN2	RNF130	ZNF493
	LHFPL2	RND2	RNF141	ZNF528
	LHFPL3	RNF114	RNF213	ZNF549
	LHPP	RNF122	RNF216L	ZNF621
	LITAF	RNF13	RPL28	ZNF624
	LIX1	RNF213	RPS6KA2
	LPAR1	RNPEP	RTKN
	LPCAT1	RPL32P3	RUFY1
	LPCAT2	RTKN	SALL1
	LRIG1	SAFB2	SCAMP2
	LRP10	SALL2	SEC14L5
	LRPAP1	SAMD4A	SEC31B
	LRRC34	SCAMP2	SEMA3B
	LRRC4C	SCAP	SEMA4D
	LRRC6	SCUBE2	SEMA6A
	LRRN3	SDC4	SEPP1
	LRTOMT	SEC31B	SERTAD2
	LTBP1	SELENBP1	SETDB1
	LUZP1	SEMA4B	SF3B2
	LYN	SEMA4D	SFSWAP
	LYPD1	SEMA5B	SFT2D1
	MAGT1	SERINC5	SGK2
	MAN1A1	SERPINB1	SGK3
	MAOA	SERPINB6	SGK494
	MAOB	SERPING1	SGMS1
	MAP2K1	SF1	SHB
	MAPK4	SFRP1	SHFM1
	MAPKAPK3	SFSWAP	SIDT2
	MARCH8	SGCD	SLAIN1
	MATN2	SGK3	SLC13A3
	MBNL1	SH3BP4	SLC22A23
	MBNL2	SIL1	SLC25A28
	MBP	SIRT2	SLC25A37
	MCC	SLC12A4	SLC31A2
	MDFIC	SLC13A3	SLC44A1
	MDK	SLC15A4	SLC45A3
	MERTK	SLC16A6	SLC48A1
	MEST	SLC22A5	SLC5A11
	MFGE8	SLC25A39	SLC5A6
	MGST1	SLC2A1	SLC6A12
	MID1IP1	SLC2A10	SLC6A6
	MINA	SLC35A4	SLC6A9
	MLC1	SLC38A5	SLCO3A1
	MMD2	SLC3A2	SMARCC1
	MMP14	SLC41A1	SMG5
	MMP2	SLC43A3	SMG6
	MOAP1	SLC44A1	SNAP23
	MOV10	SLC44A3	SNRPA
	MRAP2	SLC5A6	SNX1
	MRPL28	SLC6A6	SNX15
	MSN	SLC9A3R1	SOX10
	MT1A	SLC9A9	SP110
	MT3	SLCO2B1	SP2
	MTMR11	SMOC1	SPATA13
	MYO10	SMOX	SPG20
	NAP1L5	SNTA1	SPP1
	NCAM2	SNTB1	SPSB1
	ND4	SNX22	SS18
	ND5	SOD2	STAMBP
	NDRG2	SOX10	SUN2
	NEBL	SOX13	SUZ12P
	NECAB2	SOX21	SYNGR2
	NECAP2	SOX9	SYPL1
	NEGR1	SPATA13	TARSL2
	NEK6	SREBF1	TAS2R19
	NEK7	SRGN	TAS2R3
	NETO1	SSPN	TAX1BP3
	NID1	ST5	TBC1D2B
	NINJ1	STOM	TENC1
	NKAIN4	SUOX	TEX261
	NLGN4X	TAGLN2	TGFBR2
	NME5	TAP1	THBS2
	NOG	TAPBP	TJAP1
	NOTCH1	TAPBPL	TJP2
	NOTCH2	TCF7L1	TLN1
	NOTCH3	TCN2	TMCC3
	NPAS3	TEK	TMEM104
	NPC2	TENC1	TMEM123
	NPTX2	TEX261	TMEM136
	NPTXR	TGFB1	TMEM138
	NQO1	TGFBR3	TMEM206
	NR2E1	TGIF2	TMEM43
	NR2F1	THBS2	TMEM63A
	NR2F2	THNSL2	TMEM8A
	NR3C1	TIMP1	TMEM98
	NR3C2	TJAP1	TMTC2
	NRGN	TK2	TNIK
	NRIP3	TLN1	TNS1
	NRP1	TLR4	TOB1
	NRXN3	TM4SF1	TP53INP2
	NTNG1	TM4SF18	TPCN1
	NTRK2	TM9SF1	TPPP3
	NXPH1	TMBIM1	TRAFD1
	OAT	TMC7	TRIM8
	OGFRL1	TMCO3	TSPAN15
	OSCP1	TMED4	TTC28
	OSMR	TMEM110	TTLL3
	OXR1	TMEM164	TTLL4
	PACRG	TMEM170A	TTYH2
	PAK6	TMEM175	TULP3
	PALLD	TMEM179B	TYMS
	PAQR6	TMEM206	UGT8
	PAQR8	TMEM231	UNC5B
	PARD3B	TMEM98	USP36
	PARP14	TNFRSF1A	USP54
	PARP4	TNK2	VAMP3
	PARVA	TNS1	VCL
	PAX6	TOB2	VEZF1
	PBXIP1	TP53	WASF2
	PCBD1	TP53INP1	WDFY2
	PCBD2	TP53INP2	WIPF1
	PCGF5	TPM2	WWOX
	PCP4	TPP1	WWP2
	PCTP	TPPP3	ZBTB20
	PDE1B	TRAF3IP2	ZCCHC24
	PDE4DIP	TRAF4	ZDHHC9
	PDE8A	TRIOBP	ZFHX4
	PDGFRA	TSPAN15	ZHX2
	PDK4	TSPAN33	ZHX3
	PDLIM3	TST	ZNF135
	PDLIM5	TTC23	ZNF3
	PDPN	TTC38	ZNF334
	PDXK	TTLL3	ZNF462
	PDZRN3	TWSG1	ZNF536
	PEA15	TXLNG	ZNF577
	PEF1	TXNIP	ZNF586
	PER3	UBE2L6	ZNF592
	PEX2	UBXN10	ZNF621
	PFKFB3	UCP2	ZNF624
	PGCP	UGT8	ZNF652
	PGM1	UHRF1BP1	ZNF692
	PHGDH	VAMP3	ZNF793
	PHLDA1	VCL	ZNF808
	PHLPP1	VEGFA	ZRSR2
	PIK3R1	VEZF1
	PIPOX	WASF2
	PITPNA	WDFY2
	PKM2	WDR27
	PKP2	WDR91
	PLA2G5	WIF1
	PLCE1	WIPF1
	PLD5	WWC3
	PLEKHA7	XPNPEP3
	PLEKHB1	YAP1
	PLIN3	ZBTB26
	PLOD2	ZBTB47
	PLP1	ZCCHC24
	PLSCR4	ZCCHC4
	PLTP	ZFHX4
	PLXDC1	ZFP36L2
	PLXNC1	ZNF135
	PMP22	ZNF177
	PNCK	ZNF3
	PNPO	ZNF385A
	PODXL	ZNF395
	POMT2	ZNF397
	PON2	ZNF423
	PPAP2B	ZNF664
	PPARGC1A	ZNF808
	PPFIBP1	ZYX
	PPP1R1A
	PPP1R3C
	PPP2R2C
	PRKCA
	PRKCB
	PRKCD
	PRKCG
	PRNP
	PROKR2
	PROS1
	PROX1
	PRSS35
	PSAP
	PSAT1
	PSMG1
	PTN
	PTPMT1
	PTPN14
	PTPRE
	PTPRG
	PTPRJ
	PTPRT
	PTTG1IP
	PURB
	PYGL
	QPCT
	RAB27B
	RAB31
	RAB34
	RAB3B
	RASGRP1
	RASGRP3
	RASSF4
	RASSF8
	RBMS2
	RBMS3
	RCAN2
	RETSAT
	REV3L
	RFTN1
	RFTN2
	RFX4
	RHOC
	RHOJ
	RIMS1
	RIN2
	RIPK1
	RNASE1
	ROPN1L
	RORA
	RSPH3
	RXRA
	S100A10
	S100A16
	S1PR1
	SALL1
	SALL2
	SASH1
	SCARA3
	SCD
	SCG2
	SCHIP1
	SCPEP1
	SDC2
	SDC3
	SEMA5A
	SEMA5B
	SEPP1
	SERINC5
	SERPINB6
	SERPINB9
	SERPINH1
	SFT2D1
	SFXN5
	SGCD
	SGK3
	SGTB
	SH3RF1
	SIAE
	SIDT1
	SIDT2
	SIRPA
	SLC12A4
	SLC12A5
	SLC13A5
	SLC16A1
	SLC16A10
	SLC1A2
	SLC1A3
	SLC22A17
	SLC24A3
	SLC25A18
	SLC2A10
	SLC2A12
	SLC2A13
	SLC38A3
	SLC39A8
	SLC41A1
	SLC44A2
	SLC4A4
	SLC6A1
	SLC6A11
	SLC6A9
	SLC7A11
	SLC7A8
	SLC8A1
	SLC9A3R1
	SLC9A9
	SLFN5
	SLIT2
	SLITRK2
	SLITRK3
	SLITRK4
	SMAD3
	SMOC1
	SNAP23
	SNCA
	SNTB1
	SNX10
	SNX33
	SNX5
	SOCS5
	SOD2
	SOX1
	SOX2OT
	SOX9
	SP110
	SPARC
	SPATA13
	SPATA20
	SPATA6
	SPOCK2
	SPP1
	SPRED1
	SPRY1
	SRGN
	SRI
	SRPX
	SSFA2
	SSPN
	SST
	ST5
	ST6GALNAC5
	ST6GALNAC6
	ST8SIA3
	ST8SIA5
	STARD4
	STAT1
	STAT2
	STAT3
	STEAP2
	STIM1
	STON2
	STXBP3
	SULF2
	SWAP70
	SYPL1
	SYT17
	TACC1
	TAF8
	TAGLN2
	TAP1
	TAPBP
	TBC1D2B
	TCEA3
	TCF7L1
	TCF7L2
	TGFB3
	TGFBI
	TGFBR2
	THBS2
	TIMP1
	TIMP3
	TIMP4
	TJP1
	TLN1
	TLR4
	TM9SF1
	TMBIM1
	TMCC3
	TMEFF2
	TMEM107
	TMEM117
	TMEM120B
	TMEM179B
	TMEM231
	TMEM47
	TMEM63A
	TMEM66
	TMTC1
	TNC
	TNFAIP8L3
	TNFRSF1A
	TNS1
	TNS3
	TOB1
	TOB2
	TOMM34
	TPCN1
	TPD52
	TPP1
	TPPP3
	TPST1
	TRAF3IP2
	TRAK1
	TRIM14
	TRIM25
	TRIM9
	TRMT2B
	TRPS1
	TSHZ2
	TSPAN11
	TSPAN12
	TSPAN15
	TSPAN33
	TSPAN7
	TSPYL2
	TST
	TTC38
	TTYH1
	TTYH2
	TUB
	TUBB2C
	TYW3
	UBE2D4
	UBXN10
	UGT8
	ULK4
	USP53
	VAMP1
	VAMP3
	VAT1L
	VCL
	VEGFB
	VIM
	VWA5A
	WASF2
	WDR65
	WIF1
	WIPF1
	WLS
	WNT5A
	WSCD1
	XK
	XPNPEP3
	YAP1
	YES1
	ZBTB20
	ZBTB4
	ZC3HAV1
	ZCCHC24
	ZDHHC1
	ZDHHC23
	ZFP36L1
	ZFP36L2
	ZIC1
	ZMAT3
	ZMYND10
	ZNF483

## Sheet: Table S4
Table S4. Module localization of oligodendrocyte, myelin, astrocyte, microglia and collagen genes
GENES	ANALYSED	I-1	I-2	I-3	I-4	MYELIN GENES GO	Cell type marker*
OLIG1	YES	M6	M3	M6	M6	NO	OPC
PDGFRA	YES	M3	M5	M2	M0	NO	OPC
CSPG4	YES	M6	M6	M6	M6	NO	OL
CLDN11	YES	M6	M3	M5	M14	NO	OL
OLIG2	YES	M6	M3	M6	M6	YES	OL
SOX10	YES	M6	M3	M5	M6	YES	OL
PLP1	YES	M3	M6	M5	M14	YES	OL
CNP	YES	M6	M6	M5	M14	YES	OL
GALC	YES	M2	M0	M2	M0	YES	OL
MBP	YES	M3	M6	M5	M3	YES	OL
MAG	YES	M6	M6	M5	M14	YES	OL
GFAP	YES	M3	M3	M3	M3	NO	Astrocyte
CD53	YES	M3	M6	M2	M0	NO	Microglia
CX3CL1	YES	M3	M0	M7	M0	NO	Microglia
SLC2A5	YES	M6	M6	M6	M6	NO	Microglia
COL1A1	YES	M6	M0	M6	M6	NO	**
COL3A1	YES	M6	M6	M6	M6	NO	**
COL4A1	YES	M6	M6	M6	M6	NO	**
In bold when genes clustered with DDR1 in the same network module.
*According to Bauman&Pam Dinn (2001), Cahoy (2008) and Miller (2010)
OPC= oligodendrocyte precursor cell, OL= oligodendrocyte
**These genes are included as collagen is a DDR1 ligand

## Sheet: Table S5
Table S5. Gene overlap with premade gene-lists from Cahoy et al. in the DDR1-modules
Cell type	I-1	I-2	I-3	I-4
Astrocyte probable	5.47892e-66	9.82169e-25	ns	1.44519e-39
Astrocyte definite	2.32594e-28	5.34111e-07	ns	7.1783e-19
Neuron definite	0.0284074	ns	ns	ns
Oligodendrocyte probable	ns	1.29381e-05	2.26622e-43	ns
Oligodendrocyte definite	ns	0.000300953	3.78752e-27	ns
Myelin	ns	0.00904283	2.50714e-08	ns
Adjusted p-values are shown in each cell. ns= non significant
Cell type gene lists according to Cahoy ans colleagues (Cahoy et al. 2008) based on mice data. Microglia data is not included in this article

## Sheet: Table S6
Table S6. Pathway enrichment in the DDR1-module in I-1
BIOLOGICAL PROCESS
geneSet	description	size	overlap	expect	enrichment ratio	p value	FDR
GO:0001525	angiogenesis	350	63	25.1719	2.50279	5.54923e-12	4.71684e-09
GO:0002576	platelet degranulation	82	25	5.89741	4.23915	2.56645e-10	1.05149e-07
GO:0070371	ERK1 and ERK2 cascade	229	45	16.4696	2.73231	3.71115e-10	1.05149e-07
GO:0043062	extracellular structure organization	267	49	19.2025	2.55175	7.18322e-10	1.52643e-07
GO:0001655	urogenital system development	246	46	17.6922	2.60001	1.29482e-09	2.20119e-07
GO:1901342	regulation of vasculature development	223	43	16.0381	2.68112	1.70644e-09	2.41746e-07
GO:0042063	gliogenesis	209	41	15.0312	2.72766	2.4211e-09	2.93991e-07
GO:0050673	epithelial cell proliferation	264	46	18.9868	2.42274	1.33269e-08	1.41598e-06
GO:0050727	regulation of inflammatory response	215	38	15.4627	2.45752	1.71317e-07	1.61799e-05
GO:0045785	positive regulation of cell adhesion	263	43	18.9149	2.27334	2.60432e-07	2.01463e-05
CELLULAR COMPONENT
geneSet	description	size	overlap	expect	enrichment ratio	p value	FDR
GO:0031012	extracellular matrix	315	62	23.7571	2.60974	7.17648e-13	1.22718e-10
GO:0043235	receptor complex	278	47	20.9666	2.24166	8.53892e-08	7.30078e-06
GO:0030055	cell-substrate junction	323	51	24.3605	2.09356	2.24945e-07	1.28219e-05
GO:0098552	side of membrane	295	46	22.2487	2.06753	1.31321e-06	5.61397e-05
GO:0031091	platelet alpha granule	58	16	4.37433	3.65771	3.5437e-06	0.000121194
GO:0030667	secretory granule membrane	192	33	14.4805	2.27892	5.35928e-06	0.00015274
GO:0005911	cell-cell junction	327	46	24.6621	1.86521	2.20394e-05	0.00049776
GO:0098589	membrane region	242	37	18.2515	2.02723	2.3287e-05	0.00049776
GO:0070820	tertiary granule	102	20	7.69278	2.59984	5.90543e-05	0.00112203
GO:0005788	endoplasmic reticulum lumen	196	30	14.7822	2.02947	0.000135722	0.00212995
MOLECULAR FUNCTION
geneSet	description	size	overlap	expect	enrichment ratio	p value	FDR
GO:0050839	cell adhesion molecule binding	378	61	27.823	2.19243	2.60589e-09	7.32255e-07
GO:0005539	glycosaminoglycan binding	117	26	8.6119	3.01908	2.48458e-07	3.49084e-05
GO:0019199	transmembrane receptor protein kinase activity	71	19	5.22602	3.63565	5.11804e-07	4.7939e-05
GO:0061134	peptidase regulator activity	100	21	7.36059	2.85303	9.17802e-06	0.000644756
GO:0050840	extracellular matrix binding	40	12	2.94424	4.07576	1.86277e-05	0.00104688
GO:0004857	enzyme inhibitor activity	205	32	15.0892	2.12072	3.59833e-05	0.00168522
GO:0005201	extracellular matrix structural constituent	97	19	7.13978	2.66115	6.72805e-05	0.00270083
GO:0019838	growth factor binding	98	18	7.21338	2.49536	0.000244201	0.00857756
GO:1901681	sulfur compound binding	144	23	10.5993	2.16996	0.000315347	0.00984582
GO:0004713	protein tyrosine kinase activity	136	22	10.0104	2.19771	0.000352532	0.00990616
REACTOME
geneSet	description	size	overlap	expect	enrichment ratio	p value	FDR
R-HSA-76005	Response to elevated platelet cytosolic Ca2+	92	28	6.68898	4.18599	2.5444e-11	4.00488e-08
R-HSA-76002	Platelet activation, signaling and aggregation	196	40	14.2504	2.80693	1.2761e-09	9.60881e-07
R-HSA-109582	Hemostasis	428	66	31.1183	2.12094	1.83141e-09	9.60881e-07
R-HSA-1474244	Extracellular matrix organization	202	40	14.6867	2.72356	3.23248e-09	1.27198e-06
R-HSA-114608	Platelet degranulation	87	24	6.32545	3.7942	6.27925e-09	1.97671e-06
R-HSA-381426	Regulation of IGF transport and uptake by IGFBPs	73	20	5.30756	3.76821	1.33067e-07	3.49079e-05
R-HSA-8957275	Post-translational protein phosphorylation	62	18	4.50779	3.99309	2.17277e-07	4.88564e-05
R-HSA-3000171	Non-integrin membrane-ECM interactions	47	15	3.4172	4.38956	5.81208e-07	0.000114353
R-HSA-397014	Muscle contraction	159	27	11.5603	2.33558	2.52608e-05	0.00404787
R-HSA-977606A49:H50A49:H52A49:H53A49:H52AA49:H49	Regulation of Complement cascade	24	9	1.74495	5.15774	2.57171e-05	0.00404787
IGF= Insulin-like Growth Factor; IGFBPs= Insulin-like Growth Factor Binding Proteins

## Sheet: Table S7
Table S7. Pathway enrichment in the DDR1-module in I-2
BIOLOGICAL PROCESS
geneSet	description	size	overlap	expect	enrichmentRatio	pValue	FDR
GO:0001525	angiogenesis	350	45	16.8059	2.67763	1.05758e-09	6.30184e-07
GO:0031589	cell-substrate adhesion	245	36	11.7641	3.06015	1.48279e-09	6.30184e-07
GO:0043062	extracellular structure organization	267	35	12.8205	2.73	5.09936e-08	1.44482e-05
GO:0002064	epithelial cell development	150	24	7.20254	3.33216	1.71744e-07	3.64956e-05
GO:0001570	vasculogenesis	63	14	3.02507	4.628	1.21606e-06	0.000193944
GO:0061383	trabecula morphogenesis	39	11	1.87266	5.874	1.36902e-06	0.000193944
GO:0034330	cell junction organization	225	28	10.8038	2.59168	3.2594e-06	0.000395785
GO:0070482	response to oxygen levels	268	31	12.8685	2.40898	4.59047e-06	0.000487737
GO:0042490	mechanoreceptor differentiation	37	10	1.77663	5.62865	6.37582e-06	0.00059131
GO:0042063	gliogenesis	209	26	10.0355	2.59079	7.37944e-06	0.00059131
CELLULAR COMPONENT
geneSet	description	size	overlap	expect	enrichmentRatio	pValue	FDR
GO:0030055	cell-substrate junction	323	37	15.7848	2.34402	8.44977e-07	0.000144491
GO:0045177	apical part of cell	241	29	11.7775	2.46231	5.27833e-06	0.000451297
GO:0005911	cell-cell junction	327	34	15.9803	2.12762	2.03754e-05	0.0011614
GO:0043235	receptor complex	278	30	13.5857	2.2082	3.16596e-05	0.00135345
GO:0031012	extracellular matrix	315	30	15.3939	1.94883	0.000309647	0.0105899
GO:0031091	platelet alpha granule	58	10	2.83443	3.52805	0.000434869	0.0123938
GO:0098552	side of membrane	295	28	14.4165	1.94222	0.000519598	0.012693
GO:0030139	endocytic vesicle	206	21	10.0671	2.086	0.00105203	0.0224871
GO:0015629	actin cytoskeleton	354	30	17.2998	1.73413	0.00208631	0.0396399
GO:0030135	coated vesicle	209	20	10.2137	1.95815	0.00293414	0.0501738
MOLECULAR FUNCTION
geneSet	description	size	overlap	expect	enrichmentRatio	pValue	FDR
GO:0019838	growth factor binding	98	16	4.78463	3.34404	1.83141e-05	0.00514626
GO:0017048	Rho GTPase binding	140	17	6.83519	2.48713	0.000445558	0.062601
GO:0050839	cell adhesion molecule binding	378	33	18.455	1.78813	0.00078522	0.0735489
GO:0017147	Wnt-protein binding	28	6	1.36704	4.38905	0.00196429	0.0800884
GO:0008013	beta-catenin binding	71	10	3.46642	2.88482	0.00219577	0.0800884
GO:0019199	transmembrane receptor protein kinase activity	71	10	3.46642	2.88482	0.00219577	0.0800884
GO:0019955	cytokine binding	71	10	3.46642	2.88482	0.00219577	0.0800884
GO:0050699	WW domain binding	20	5	0.976456	5.12056	0.0022801	0.0800884
GO:0022804	active transmembrane transporter activity	216	20	10.5457	1.8965	0.00433118	0.135229
GO:0051019	mitogen-activated protein kinase binding	25	5	1.22057	4.09645	0.00639129	0.155974
REACTOME
geneSet	description	size	overlap	expect	enrichmentRatio	pValue	FDR
R-HSA-1474244	Extracellular matrix organization	202	25	9.29573	2.68941	5.16636e-06	0.00813186
R-HSA-114608	Platelet degranulation	87	14	4.00361	3.49685	3.68216e-05	0.0289786
R-HSA-76005	Response to elevated platelet cytosolic Ca2+	92	14	4.2337	3.3068	6.96332e-05	0.0365342
R-HSA-3000171	Non-integrin membrane-ECM interactions	47	9	2.16287	4.16114	0.000239309	0.0744806
R-HSA-5260271	Diseases of Immune System	14	5	0.644259	7.76086	0.000283916	0.0744806
R-HSA-5602358	Diseases associated with the TLR signaling cascade	14	5	0.644259	7.76086	0.000283916	0.0744806
R-HSA-9006934	Signaling by Receptor Tyrosine Kinases	371	32	17.0729	1.87432	0.000395114	0.0888441
R-HSA-3000157	Laminin interactions	24	6	1.10444	5.4326	0.000602843	0.118609
R-HSA-1251985	Nuclear signaling by ERBB4	18	5	0.828332	6.03622	0.00104342	0.182483
R-HSA-200425	Import of palmitoyl-CoA into the mitochondrial matrix	12	4	0.552222	7.24347	0.00162352	0.255542

## Sheet: Table S8
Table S8. Pathway enrichment in the DDR1-module in I-3
BIOLOGICAL PROCESSES
geneSet	description	size	overlap	expect	enrichmentRatio	pValue	FDR
GO:0007272	ensheathment of neurons	97	20	4.1652	4.80169	3.67755e-09	3.12591e-06
GO:0042063	gliogenesis	209	27	8.97451	3.00852	2.67772e-07	0.000113803
GO:0007422	peripheral nervous system development	56	11	2.40465	4.57446	2.07532e-05	0.00562476
GO:0010927	cellular component assembly involved in morphogenesis	69	12	2.96288	4.05012	3.18937e-05	0.00562476
GO:0007265	Ras protein signal transduction	346	32	14.8573	2.15382	3.30868e-05	0.00562476
GO:0051056	regulation of small GTPase mediated signal transduction	260	26	11.1645	2.32882	5.00726e-05	0.00705696
GO:0030865	cortical cytoskeleton organization	33	8	1.41703	5.64562	5.81161e-05	0.00705696
GO:0034330	cell junction organization	225	23	9.66155	2.38057	9.72569e-05	0.0102493
GO:0031032	actomyosin structure organization	141	17	6.05457	2.80779	0.000108523	0.0102493
GO:0031579	membrane raft organization	17	5	0.729984	6.84946	0.000574123	0.0488004
CELLULAR COMPONENT
geneSet	description	size	overlap	expect	enrichmentRatio	pValue	FDR
GO:0099568	cytoplasmic region	346	32	15.7984	2.02552	9.41598e-05	0.00826278
GO:0043209	myelin sheath	133	17	6.07279	2.79937	0.000104493	0.00826278
GO:0015629	actin cytoskeleton	354	32	16.1637	1.97975	0.000144961	0.00826278
GO:0005911	cell-cell junction	327	29	14.9309	1.94229	0.000413158	0.0176625
GO:0005874	microtubule	276	25	12.6022	1.98378	0.000761947	0.0260586
GO:0030055	cell-substrate junction	323	27	14.7482	1.83073	0.00159586	0.0454819
GO:0016328	lateral plasma membrane	37	5	1.68942	2.95959	0.0252418	0.533578
GO:0098589	membrane region	242	18	11.0497	1.629	0.0276617	0.533578
GO:0098552	side of membrane	295	21	13.4697	1.55905	0.028083	0.533578
GO:0055037	recycling endosome	115	10	5.25091	1.90443	0.0367591	0.628581
MOLECULAR FUNCTION
geneSet	description	size	overlap	expect	enrichmentRatio	pValue	FDR
GO:0003779	actin binding	289	27	12.7131	2.12379	0.000164747	0.0462938
GO:0017048	Rho GTPase binding	140	16	6.15861	2.59799	0.000410191	0.0512913
GO:0017124	SH3 domain binding	103	13	4.53098	2.86914	0.000547594	0.0512913
GO:0098631	cell adhesion mediator activity	43	7	1.89157	3.70062	0.00246128	0.172905
GO:0008013	beta-catenin binding	71	9	3.1233	2.88157	0.00372023	0.189363
GO:0005516	calmodulin binding	143	14	6.29058	2.22555	0.00404333	0.189363
GO:0050839	cell adhesion molecule binding	378	27	16.6283	1.62374	0.00855456	0.343404
GO:0030215	semaphorin receptor binding	20	4	0.879802	4.54648	0.0101905	0.357943
GO:0003774	motor activity	85	9	3.73916	2.40696	0.0120316	0.375652
GO:0051861	glycolipid binding	13	3	0.571871	5.24594	0.0173727	0.455925
REACTOME
geneSet	description	size	overlap	expect	enrichmentRatio	pValue	FDR
R-HSA-73887	Death Receptor Signalling	113	12	4.69475	2.55605	0.00243184	1
R-HSA-416700	Other semaphorin interactions	16	4	0.664743	6.01736	0.00357286	1
R-HSA-193704	p75 NTR receptor-mediated signalling	82	9	3.40681	2.64177	0.00665779	1
R-HSA-373755	Semaphorin interactions	58	7	2.40969	2.90493	0.00971184	1
R-HSA-2029482	Regulation of actin dynamics for phagocytic cup formation	49	6	2.03578	2.94728	0.0151936	1
R-HSA-442660	Na+/Cl- dependent neurotransmitter transporters	14	3	0.58165	5.15774	0.0183749	1
R-HSA-6804758	Regulation of TP53 Activity through Acetylation	25	4	1.03866	3.85111	0.0185195	1
R-HSA-351906	Apoptotic cleavage of cell adhesion proteins	6	2	0.249279	8.02315	0.023094	1
R-HSA-416550	Sema4D mediated inhibition of cell attachment and migration	6	2	0.249279	8.02315	0.023094	1
R-HSA-1660661	Sphingolipid de novo biosynthesis	27	4	1.12175	3.56584	0.024085	1

## Sheet: Table S9
Table S9. Pathway enrichment in the DDR1-module in I-4
BIOLOGICAL PROCESS
geneSet	description	size	overlap	expect	enrichmentRatio	pValue	FDR
GO:0060840	artery development	66	13	2.31052	5.62643	3.58887e-07	0.000305054
GO:0042063	gliogenesis	209	23	7.31666	3.14351	1.0382e-06	0.000408469
GO:0051961	negative regulation of nervous system development	245	25	8.57694	2.91479	1.44166e-06	0.000408469
GO:0002064	epithelial cell development	150	18	5.25119	3.42779	4.67737e-06	0.000993942
GO:0010721	negative regulation of cell development	253	24	8.85701	2.70972	8.38268e-06	0.00142505
GO:0051056	regulation of small GTPase mediated signal transduction	260	24	9.10206	2.63677	1.33125e-05	0.00163371
GO:0010975	regulation of neuron projection development	389	31	13.6181	2.27638	1.49878e-05	0.00163371
GO:0031589	cell-substrate adhesion	245	23	8.57694	2.68161	1.53761e-05	0.00163371
GO:0048010	vascular endothelial growth factor receptor signaling pathway	73	11	2.55558	4.30431	4.17843e-05	0.00350791
GO:0048771	tissue remodeling	101	13	3.5358	3.67668	4.74587e-05	0.00350791
CELLULAR COMPONENT
geneSet	description	size	overlap	expect	enrichmentRatio	pValue	FDR
GO:0030055	cell-substrate junction	323	32	12.298	2.60204	4.89184e-07	8.36505e-05
GO:0043235	receptor complex	278	25	10.5847	2.3619	4.98999e-05	0.00392762
GO:0015629	actin cytoskeleton	354	29	13.4783	2.1516	6.89055e-05	0.00392762
GO:0031253	cell projection membrane	234	21	8.90941	2.35706	0.000209343	0.0089494
GO:0005911	cell-cell junction	327	25	12.4503	2.00798	0.000635905	0.0209452
GO:0045177	apical part of cell	241	20	9.17593	2.17962	0.000814931	0.0209452
GO:0031012	extracellular matrix	315	24	11.9934	2.00109	0.000857408	0.0209452
GO:0031252	cell leading edge	308	22	11.7269	1.87603	0.00316782	0.0677122
GO:0072562	blood microparticle	54	7	2.05602	3.40464	0.00409737	0.07785
GO:0098589	membrane region	242	18	9.214	1.95355	0.00486208	0.0831415
MOLECULAR FUNCTION
geneSet	description	size	overlap	expect	enrichmentRatio	pValue	FDR
GO:0050839	cell adhesion molecule binding	378	30	13.9584	2.14925	5.68599e-05	0.00807862
GO:0003779	actin binding	289	25	10.6719	2.34261	6.11405e-05	0.00807862
GO:0005326	neurotransmitter transporter activity	40	8	1.47708	5.41611	8.62486e-05	0.00807862
GO:0019838	growth factor binding	98	11	3.61884	3.03965	0.000926225	0.0632271
GO:0019199	transmembrane receptor protein kinase activity	71	9	2.62181	3.43274	0.00112504	0.0632271
GO:0104005	hijacked molecular function	46	7	1.69864	4.12095	0.00135352	0.0633896
GO:0017048	Rho GTPase binding	140	13	5.16976	2.51462	0.00194815	0.0782042
GO:0017124	SH3 domain binding	103	10	3.80347	2.62918	0.00459274	0.16132
GO:0005516	calmodulin binding	143	12	5.28055	2.27249	0.00651186	0.186344
GO:0042805	actinin binding	21	4	0.775465	5.1582	0.00663146	0.186344
REACTOME
geneSet	description	size	overlap	expect	enrichmentRatio	pValue	FDR
R-HSA-3000171	Non-integrin membrane-ECM interactions	47	9	1.72216	5.226	4.15179e-05	0.0529402
R-HSA-9006934	Signaling by Receptor Tyrosine Kinases	371	29	13.5941	2.13329	8.03346e-05	0.0529402
R-HSA-445355	Smooth Muscle Contraction	31	7	1.13589	6.16256	0.000100903	0.0529402
R-HSA-1912399	Pre-NOTCH Processing in the Endoplasmic Reticulum	5	3	0.183208	16.3748	0.000460324	0.121348
R-HSA-5083630	Defective LFNG causes SCDO3	5	3	0.183208	16.3748	0.000460324	0.121348
R-HSA-9013695	NOTCH4 Intracellular Domain Regulates Transcription	19	5	0.696192	7.18193	0.000484003	0.121348
R-HSA-9012852	Signaling by NOTCH3	40	7	1.46567	4.77598	0.000539667	0.121348
R-HSA-162582	Signal Transduction	1686	84	61.7778	1.35971	0.000836883	0.157661
R-HSA-350054	Notch-HLH transcription pathway	13	4	0.476342	8.39733	0.000968966	0.157661
R-HSA-9013508	NOTCH3 Intracellular Domain Regulates Transcription	22	5	0.806117	6.20258	0.00100166	0.157661

[truncated: 1 more sheets: Table S10]
